# Supplementary material for: Melissopalynological Analysis of Honey from French Guiana
Source: Foods. 2024 Mar 31;13(7):1073. doi: 10.3390/foods13071073 (PMC11012140; doi:10.3390/foods13071073)
Supplement: Supplementary file 1 [file foods-13-01073-s001.zip]

Archive with 2 entries (2 files):
- Table S1 V4.xlsx
- Table S2 V4.xlsx
