# Supplementary material for: Melissopalynological Analysis of Honey from French Guiana
Source: Foods. 2024 Mar 31;13(7):1073. doi: 10.3390/foods13071073 (PMC11012140; doi:10.3390/foods13071073)
Supplement: Supplementary file 1 [file foods-13-01073-s001.zip › Table S1 V4.xlsx]

## Sheet: Table S1
Table S1: Classification of pollen types according to their relative presence
Pollen extracted from French Guiana honeys		Herbarium number and reference				Pollen description												Relative frequency								Statistical information
Taxa		Herbarium number		Herbarium Reference		Pollen morphology		Polar diameter (µm)		Equatorial diameter (µm)		Shape P/E		Apertures		Ornementation		Less than 3%		Between 3% and 16%		Between 16% and 45%		Greater than 45%		Relative frenquencies								Presence in samples
																										Mean±SD		Minimal		Maximal		RSD(%)		Number sample		Relative presence (%)
Mimosa pudica L.		1		CAY223263		Tetrahedral tetrad		8-10		8-10		Spheroidal		Inaperturate		Psilate		2b		1a, 2b, 1c, 1e		2a, 3b, 5c, 3d, 1e, 1f, 2g		7a, 1b, 13c, 16d, 5e, 19f, 2g		67.6±30.5		1.10701		98.6797		45.1		87		100
Cocos L. a		-		-		Monad		30-34		No equatorial view		-		Colpate		Psilate		8a, 2b, 12c, 15d, 7e, 14f, 3g		1a, 6b, 7c, 4d, 5f, 1g		1f		-		2.6±4.1		0.0158781		30.5242		156.4		86		98.8506
Rhynchospora Willd.		2		CAY223264		Monad		26		14		Oblate		Inaperturate		Psilate		7a, 5b, 15c, 16d, 7e, 17f, 2g		1a, 1c, 2d, 3f, 2g		-		-		1.1±2.0		0.0253872		15.0512		182.3		78		89.6552
Avicennia germinans (L.) Stearn		3		CAY223265		Monad		30-36		30-32		Spheroidal		Tricolporate		Reticulate		6a, 2b, 7c, 10d, 3e, 16f, 3g		4b, 6c, 7d, 4e, 1f, 1g		6c, 1d,		-		5.5±9.0		0.0152579		43.9932		164.1		77		88.5057
Paspalum (L.) Trin.		4		CAY223266		Monad		28-30		36-38		Slighly oblate		Ulcerate		Psilate		5a, 7b, 16c, 19d, 6e, 18f, 4g		2c,		-		-		0.6±0.8		0.0187021		4.05117		137.7		77		88.5057
Spermacoce verticillata L.		5		CAY223267		Monad		20-22		24-26		Oblate		Stephanocolporate		Micro-reticulate		7a, 4b, 17c, 17d, 6e, 18f, 1g		1c, 1d, 1f		-		-		0.8±1.9		0.0126936		15.1775		228.9		73		83.908
Tapirira guianensis Aubl.		6		CAY223268		Monad		20-22		20		Spheroidal		Tricolporate		Striato-reticulate		4a, 2b, 7c, 15d, 3e, 9f, 1g		3a, 1b, 4c, 2d, 1e, 6f, 2g		2a, 1b, 1c, 1f, 1g		1a, 2b, 2e		9.4±17.5		0.018205		83.405		187.4		71		81.6092
Cecropia Loefl.		7		CAY223269		Monad		11-12		6-7		Prolate		Diporate		Psilate		4a, 2b, 17c, 13d, 3e, 16f, 2g		4a, 3b,		2a, 3b		-		2.8±6.5		0.0134246		35.2423		232.1		69		79.3103
Myrtaceae Juss.		8 (Eucalyptus sp.) 9 (Syzygium cumini) 10 (Melaleuca leucadendra)		CAY223270 CAY223271 CAY223272		Monad		11-12		15-16		Oblate		Tricolporate		Psilate		5a, 7b, 14c, 11d, 4e, 17f, 4g		2c, 1d, 1f		-		-		1.1±2.4		0.0143978		14.257		222.9		66		75.8621
Mauritia flexuosa L.f.		11		CAY223273		Monad		40-42		40-42		Spheroidal		Inaperturate		Echinulate		5a, 3b, 13c, 9d, 6e, 11f, 1g		1a, 3b, 3c, 3d, 1e, 1f		1d		-		2.6±3.9		0.0152068		16.7082		147.7		61		70.1149
Solanum L.		12 (Solanum subinerme) 13 (Solanum leucocarpon)		CAY223274 CAY223275		Monad		16-20		18-20		Spheroidal		Tricolporate		Psilate		5a, 4b, 16c, 12d, 2e, 10f		3b, 2c, 1e		1e		-		1.7±3.5		0.0185667		18.4762		211.7		56		64.3678
Protium Burm.f.		14		CAY223276		Monad		26-30		21-22		Prolate		Tricolporate		Psilate		3a, 3b, 10c, 12d, 2e, 12f		3c, 2d, 2f		1b		1b		2.7±7.5		0.0172801		45.0292		280.4		51		58.6207
Spondias Mombin L.		15		CAY223277		Monad		37-44		35-43		Slighly prolate		Tricolporate		Striato-reticulate		4a, 7c, 5d, 2e, 10f		3c, 3f, 1f, 1g		3g		-		4.0±8.0		0.0126936		34.1899		197.9		39		44.8276
Diplotropis purpurea (Rich.) Amshoff		16		CAY223278		Monad		15-16		15-16		Spheroidal		Tricolporate		Micro-reticulate		6a, 2b, 12c, 9d, 3e, 3f, 1g		2a		-		-		1.2±3.3		0.013459		15.0655		284.4		38		43.6782
Acacia mangium Willd.		17		CAY223279		Polyad		32-38		No equatorial view		-		Inaperturate		Psilate		1a, 1b, 7c, 18d, 6e, 4f		-		-		-		0.3±0.5		0.484		2.07407		157.5		37		42.5287
Asteraceae Bercht. & J.Presl		18 (Wulffia baccata) 19 (Clibadium sylvestre) 20 (Synedrella nodiflora)		CAY223280 CAY223281 CAY223282		Monad		20-30		20-30		Spheroidal		Tricolporate		Echinulate		6a, 1b, 3c, 7d, 4e, 12f, 3g		1a		-		-		0.4±1.6		0.0143978		10.0437		398.8		37		42.5287
Parinari Aubl.		21		CAY223283		Monad		22-26		31-32		Oblate		Tricolporate		Psilate		1a, 2b,10e, 10d, 1e, 8f		-		-		-		0.2±0.2		0.0126936		0.784314		104.9		32		36.7816
Elaeis Jacq. a		-		-		Monad		No polar view		38		-		Monocolpate		Psilate		2a, 3b, 7c, 8d, 4e, 4f, 2g		-		-		-		0.2±0.3		0.0126936		0.936524		118.3		30		34.4828
Piper marginatum Jacq.		22		CAY223284		Monad		9-10		9-10		Spheroidal		Ulcerate		Psilate		1a, 3b, 8c, 8d, 2e, 3f, 2g		2g		-		-		1.0±2.8		0.036049		14.6739		285.5		29		33.3333
Emmotum fagifolium Desv. ex Ham.		23		CAY223285		Monad		20		17		Prolate		Tricolporate		Psilate		1a, 1b, 5c,7d, 1e, 7f		1d, 1f		-		-		1.2±3.2		0.0132031		15.4074		267.8		24		27.5862
Mimosa pigra L.		24		CAY223286		Polyad		30		24		Prolate		Inaperturate		Psilate		1a,5c, 3d, 2e, 5f, 2g		-		-		-		0.1±0.1		0.00719891		0.571021		114.7		18		20.6897
Miconia Ruiz & Pav.		25 (Miconia ciliata) 26 (Miconia minutiflora) 27 (Miconia prasinia) 28 (Miconia alata)		CAY223287 CAY223288 CAY223289 CAY223290		Monad		15-16		13-14		Slighly prolate		Hexacolporate		Psilate		3a, 2b, 3c, 5d, 1e, 3g		-		-		-		0.4±0.6		0.00719891		2.39852		170.6		17		19.5402
Hyptis atrorubens Poit.		29		CAY223291		Monad		17-18		23-24		Oblate		Hexacolporate		Micro-reticulate		1a, 1b, 5d, 2e, 7f, 1g		-		-		-		0.1±0.1		0.0257666		0.316456		107.1		17		19.5402
Xyris L. a		-		-		Monad		19-20		17-18		Slighly oblate		Inaperturate		Bacculate		2c, 4d, 1e, 8f, 1g		-		-		-		0.7±1.0		0.0268492		2.91429		139.7		16		18.3908
Ilex guianensis (Aubl.) Kuntze a		-		-		Monad		20-24		20-24		Spheroidal		Tricolporate		Bacculate		2a, 4b, 3c, 3d, 1e, 1f, 1g		-		-		-		0.4±0.8		0.0134246		2.62009		206.5		15		17.2414
Merremia Dennst. ex Hallier f. a		-		-		Monad		24-32		24-32		Spheroidal		Tricolporate		Micro-reticulate		6a, 2b, 1d, 1e, 1f		3b		-		-		1.7±2.8		0.0374042		9.55166		166.0		14		16.092
Davilla rugosa Poir.		30		CAY223292		Monad		22-24		22-24		Spheroidal		Tricolporate		Micro-reticulate		3a, 2b, 1c, 1d, 1e, 3f		-		-		-		0.2±0.2		0.004997		0.635871		113.1		11		12.6437
Chenopodiaceae Vent. /Amaranthaceae Juss. a		-		-		Monad		23-24		23-24		Spheroidal		Stephanoporate		Lophate		4a, 2b		1a, 2b		-		-		3.2±4.2		0.0804505		12.1569		130.5		9		10.3448
Myrcia tomentosa (Aubl.) DC. /sylvatica (G. Mey.) DC.		31		CAY223293		Monad		11-12		14-16		Oblate		Triporate		Psilate		1c, 4d, 1e		2c		-		-		1.6±2.7		0.019279		6.88019		167.3		8		9.1954
Ceiba pentandra (L.) Gaertn. a		-		-		Monad		No polar view		50-60		-		Triporate		Reticulate		1b, 1d, 2c, 1f, 3g		-		-		-		0.7±1.1		0.0540541		2.62751		151.4		8		9.1954
Vismia guianensis (Aubl.) Choisy		32		CAY223294		Monad		13-15		14-16		Spheroidal		Tricolporate		Reticulate		1a, 1c, 4f		1b,		-		-		1.3±2.4		0.0507743		6.60522		180.7		7		8.04598
Ranunculaceae Juss. a		-		-		Monad		22		24		Spheroidal		Inaperturate		Bacculate		4d, 1f, 1f		-		-		-		0.7±1.0		0.0527009		2.57038		146.9		6		6.89655
Avicennia L.		3		CAY223265		Monad		30-31		24-25		Slighly prolate		Tricolporate		Micro-reticulate		1a, 1c, 2e		1d		-		-		2.0±3.9		0.0187021		8.97756		199.9		5		5.74713
Ludwidgia L.		33		CAY223295		Tetrahedral tetrad		68-70		68-70		Spheroidal		Triporate		Psilate		1b, 2c, 2d		-		-		-		0.5±0.4		0.0788022		1.01523		84.2		5		5.74713
Vochysia Aubl.		34		CAY223296		Monad		15-16		18-20		Oblate		Tricolporate		Psilate		1d, 1e, 3f		-		-		-		0.1±0.1		0.0172801		0.377834		100.0		5		5.74713
Dalbergia ecastaphyllum (L.) Taub.		35		CAY223297		Monad		24-25		20		Prolate		Tricolporate		Psilate		1a, 2d		1d		-		-		2.4±4.5		0.0730994		9.22693		186.7		4		4.5977
Scrophulariaceae Juss.		36		CAY223298		Monad		No polar view		16-20		-		Tricolporate		Micro-reticulate		1b, 1c		1a		1a		-		11.7±15.4		0.0588582		33.7739		131.0		4		4.5977
Rolandra fruticosa (L.) Kuntze		37		CAY223299		Monad		36-38		36-38		Spheroidal		Triporate		Lophate		1d, 1e, 1f		-		-		-		0.05±0.04		0.000708451		0.087184		94.0		3		3.44828
Oxalidaceae R.Br.		38		CAY223300		Monad		20		20		Spheroidal		Triporate		Micro-reticulate		1a, 2c		-		-		-		0.4±0.3		0.0858199		0.734214		78.5		3		3.44828
Trema micrantha (L.) Blume		39		CAY223301		Monad		18		18		Spheroidal		Monoporate		Psilate		1c, 1f, 1g		-		-		-		0.1±0.2		0.00719891		0.309119		130.0		3		3.44828
Inga Mill.		40		CAY223302		Polyad		No polar view		80-100		-		Inaperturate		Psilate		2f		-		-		-		0.02±0.001		0.0187512		0.0209908		8.0		2		2.29885
Couroupita guianensis Aubl.		41		CAY223303		Tetrahedral tetrad		45-46		45-46		Spheroidal		Triporate		Micro-reticulate		1f, 1g		-		-		-		0.2±0.1		0.104058		0.204082		45.9		2		2.29885
Anacardium occidentale L.		42		CAY223304		Monad		34-36		34-36		Spheroidal		Tricolporate		Striato-reticulate		1c		-		-		-		0.2±0.0		0.229358		0.229358		0.0		1		1.14943
Desmanthus Willd. a		-		-		Monad		No polar view		19-20		-		Tricolporate		Micro-reticulate		1d		-		-		-		0.9±0.0		0.856793		0.856793		0.0		1		1.14943
Pachira aquatica Aubl.		43		CAY223305		Monad		No polar view		28-30		-		Triporate		Reticulate		1f		-		-		-		0.1±0.0		0.0688231		0.0688231		0.0		1		1.14943
Vismia latifolia (Aubl.) Choisy		44		CAY223306		Monad		18-20		18-20		Spheroidal		Tricolporate		Reticulate		-		1g		-		-		3.9±0.0		3.92577		3.92577		0.0		1		1.14943
Urticaceae Juss. a		-		-		Monad		No polar view		14		-		Triporate		Psilate		1f		-		-		-		1.6±0.0		1.62221		1.62221		0.0		1		1.14943
Sapindaceae Juss. a		-		-		Monad		No polar view		20		-		Tricolporate		Psilate		1d		-		-		-		0.2±0.0		0.162162		0.162162		0.0		1		1.14943
Serjania Plum. Ex Schumach. a		-		-		Monad		No polar view		84-90		-		Tricolporate		Psilate		1f		-		-		-		0.05±0.0		0.0449843		0.0449843		0.0		1		1.14943
Citrus L. a		-		-		Monad		No polar view		40		-		Tricolporate		Micro-reticulate		1g		-		-		-		0.1±0.0		0.102041		0.102041		0.0		1		1.14943
Sida L.		45		CAY223307		Monad		No polar view		70		-		Stephanoporate		Echinulate		1f		-		-		-		0.02±0.0		0.0185667		0.0185667		0.0		1		1.14943
Unidentified pollen
Pollen not identified 1 (NI 1)						Monad		-		32-36		-		Tricolporate		Micro-reticulate		2a, 4b, 10c, 13d, 3e, 4f		-		-		-		0.3±0.4		0.0187512		1.54362		116.4		36		41.3793
NI 2						Monad		20		20		Spheroidal		Tricolporate		Micro-reticulate		1a, 2b, 9c, 9d, 2e, 6f		1f		1b		-		1.0±2.9		0.019279		16.129		301.4		31		35.6322
NI 3						Monad		18-20		18-20		Spheroidal		Tricolporate		Micro-reticulate		6a, 1b, 3c, 12d, 2e, 6f		1d		-		-		0.8±1.6		0.02096		8.4453		209.2		31		35.6322
NI 4						Monad		56-58		-		-		Inaperturate		Psilate		1a, 3b, 8c, 9d, 1e, 5f		-		-		-		0.2±0.3		0.009994		1.17647		151.3		27		31.0345
NI 5						Monad		20		20		Spheroidal		Tricolporate		Psilate		1a, 7c, 6d, 2e, 6f		2d, 2f		-		-		1.4±2.6		0.0158781		12.1355		192.9		26		29.8851
NI 6						Monad		16		16		Spheroidal		Tricolporate		Reticulate		3a, 1b, 4c, 2d, 1e, 7f, 2g		-		-		-		0.2±0.2		0.0152068		0.974659		115.5		20		22.9885
NI 7						Tetrad		-		18		-		Inaperturate		Psilate		2c, 2d, 4f		-		-		-		0.1±0.1		0.0291886		0.285714		88.6		8		9.1954
NI 8						Monad		-		18-20		-		Tricolporate		Psilate		3a, 1b, 1d, 2f		-		-		-		0.2±0.2		0.0162127		0.710833		137.8		7		8.04598
NI 9						Monad		-		14		-		Tricolporate		Bacculate		1a, 2c, 1e, 3f		-		-		-		0.1±0.1		0.0185667		0.206132		73.4		7		8.04598
NI 10						Monad		20-24		20-24		Spheroidal		Tricolporate		Micro-reticulate		5f		-		-		-		0.03±0.02		0.0152068		0.065295		75.9		5		5.74713
NI 11						Monad		34		32		Prolate		Tricolporate		Psilate		1c, 4d		-		-		-		0.1±0.1		0.0341064		0.191939		54.6		5		5.74713
NI 12						Monad		30		-		-		Inaperturate		Bacculate		1c, 1f		1c		-		-		2.9±3.0		0.0648508		6.0241		103.9		3		3.44828
NI 13						Monad		17-18		20		Slighly oblate		Tricolporate		Reticulate		1b, 1f, 1g		-		-		-		0.1±0.03		0.103681		0.15456		20.2		3		3.44828
NI 14						Monad		20		18		Slighly oblate		Tricolporate		Psilate		1c, 1e		-		-		-		0.2±0.2		0.0403769		0.310639		108.9		2		2.29885
NI 15						Monad		-		20		-		Tricolporate		Psilate		1f		-		-		-		3.0±0.0		2.99786		2.99786		0.0		1		1.14943
NI 16						Monad		14		10-11		Prolate		Tricolpate		Micro-reticulate		1a		-		-		-		0.2±0.0		0.205723		0.205723		0.0		1		1.14943
NI 17						Monad		-		38x55		-		Inaperturate		Micro-reticulate		1f		-		-		-		0.1±0.0		0.125945		0.125945		0.0		1		1.14943
NI 18						Monad		50x30		-		-		Tricolporate		Psilate		1d		-		-		-		0.02±0.0		0.0182749		0.0182749		0.0		1		1.14943
Legend for "Taxa" column : The superscript letter "a" designates taxa determined using the data available on Palynological database (PalDat) and Observatoire de Recherche Montpelliérain de l'Environnement (OREME). Legend for "Relative frequency" colum 1a, 2b : The number represents the number of samples and the letter represents the sampling area as follows: a = honeys collected in the commune of…
