# Supplementary material for: Melissopalynological Analysis of Honey from French Guiana
Source: Foods. 2024 Mar 31;13(7):1073. doi: 10.3390/foods13071073 (PMC11012140; doi:10.3390/foods13071073)
Supplement: Supplementary file 1 [file foods-13-01073-s001.zip › Table S2 V4.xlsx]

## Sheet: Table S2
Table S2 : Pollen spectra of honey collected in French Guiana
Pollen Type with RF at least one greater than 1% found in the honey samples from French Guiana		Awala - Yalimapo									Saint-Laurent												Sinnamary
		Site 1									Site 2		Site 3										Sites 4 and 5																				Sites 6 and 7
		H32	H34	H35	H47	H48	H49	H85	H62		H45		H1	H2	H7	H13	H33	H46	H83	H84	H67		H3	H8	H14	H18	H19	H20	H22	H24	H25	H54	H56	H58	H60	H61	H74	H76	H78	H80	H81		H4	H9	H15	H21	H23	H26	H27
		Sept, 2015	Sept, 2015	Oct, 2015	Dec, 2015	Dec, 2015	Dec, 2015	Nov, 2016	Mar, 2017		Nov, 2015		Sept, 2014	sept, 2014	Nov, 2014	Jan, 2015	Sept, 2015	Dec, 2015	Nov, 2016	Nov, 2016	Mar, 2017		Aug, 2014	Nov, 2014	Jan, 2015	Jul, 2015	Jul, 2015	Aug, 2015	Sept, 2015	Spet, 2015	Sept, 2015	Oct, 2015	Nov, 2015	Nov, 2015	Oct, 2015	Nov, 2015	Oct, 2016	Oct, 2016	Nov, 2016	Dec, 2016	Dec, 2016		Aug, 2014	Nov, 2014	Jan, 2015	Aug, 2015	Sept, 2015	Sept, 2015	Oct, 2015
Mimosaceae
Mimosa pudica		93.9865	39.3762	27.7632	2.92398	1.10701	6.298	9.09091	20.3922		18.0617		96.588	97.6977	53.9604	24.4541	97.7745	14.2405	85.0362	59.1781	56.2806		96.3759	80.2752	33.9357	96.5727	98.6797	96.1486	96.0153	93.7802	93.5785	76.3348	55.2426	40.9692	88.4332	14.6809	78.8014	79.4679	31.1337	40.688	22.6013		97.8613	32.793	51.8972	92.4901	96.8874	94.9208	67.1111
Acacia mangium		0.155521	-	-	-	-	-	-	-		-		-	-	-	-	0.187021	-	-	-	-		0.03	-	-	-	-	0.06	0.08	0.03	-	-	-	-	-	-	-	0.07	0.17	0.12	-		0.064961	-	0.367197	0.421607	0.137321	-	2.07407
Arecaceae
Cocos sp.		0.570244	8.96686	5.92105	5.26316	4.79705	0.30722	8.42572	9.01961		1.0279		-	-	0.123762	9.17031	0.0748083	2.53165	0.0804505	2.73973	1.30506		-	0.688073	10.8434	0.241178	0.0792184	0.187172	0.343184	1.02244	0.729714	2.886	4.06886	3.96476	1.79724	5.53191	3.04114	1.46658	2.87648	6.04982	7.24947		-	6.60848	1.22399	0.0790514	0.0762893	0.527945	3.40741
Mauritia flexuosa		-	-	0.131579	5.55556	1.47601	0.921659	13.969	5.4902		1.32159		-	-	0.371287	-	-	3.48101	1.36766	2.60274	2.61011		-	1.83486	2.00803	-	-	0.079188	-	0.056802	0.145943	0.36075	3.44288	5.72687	-	2.97872	1.61002	2.31924	11.8443	2.4911	0.639659		-	16.7082	6.97674	0.184453	-	-	-
Cyperaceae
Rhynchospora sp.		0.622084	1.94932	-	-	0.184502	1.99693	-	0.392157		1.0279		0.0853	0.206415	5.94059	0.218341	0.130915	-	-	1.09589	0.815661		0.0776598	0.458716	-	-	-	0.0647902	0.13346	0.198807	0.321074	0.649351	1.72144	0.734214	0.230415	-	0.536673	0.613915	0.169205	2.25386	5.33049		-	0.623441	0.734394	0.0527009	-	0.50974	0.148148
Acanthaceae
Avicennia germinans		-	0.194932	0.263158	9.94152	5.90406	-	15.9645	7.05882		1.0279		-	-	-	-	-	0.158228	0.0804505	0.684932	1.95759		1.00958	6.65138	14.0562	0.444275	0.145234	0.280757	0.552908	1.16444	1.25511	6.34921	21.5962	23.0543	3.45622	17.6596	8.76565	9.95907	43.9932	29.0629	41.5778		0.209874	7.60599	5.01836	0.0527009	-	0.527945	7.11111
Avicennia sp.		-	-	-	-	-	-	-	-		-		-	-	-	-	0.02	-	-	-	-												0.6										-	8.97756	-	-	-	-	-
Poaceae
Paspalum sp.		0.751685	2.53411	1.05263	1.16959	-	0.30722	0.443459	0.784314		-		-	0.269927	0.742574	2.40175	-	-	-	-	0.163132		0.931918	1.14679	4.01606	0.380807	0.224452	0.309553	0.266921	0.142005	0.379451	0.577201	0.782473	0.440529	-	0.425532	0.0894454	-	0.169205	0.830368	4.05117		0.309814	0.872818	0.122399	0.685112	0.442478	0.07282	1.03704
Rubiaceae
Spermacoce verticillata		0.0777605	0.194932	0.131579	0.292398	-	-	-	-		0.146843		-	0.0793903	-	-	0.0561062	-	1.60901	2.46575	0.815661		0.0776598	0.229358	3.81526	0.0126936	0.0594138	1.02224	0.266921	0.170406	0.291886	0.36075	0.156495	-	0.645161	0.425532	0.447227	0.579809	0.169205	0.59312	0.639659		1.23426	0.124688	15.1775	2.39789	0.808666	1.12871	1.18519
Anacardiaceae
Tapirira guianensis		0.311042	-	0.131579	-	70.8487	65.2842	32.3725	14.902		1.0279		1.08047	0.333439	17.8218	8.73362	0.112212	56.8038	6.51649	22.3288	14.3556		-	-	4.81928	-	-	-	-	0.0852031	0.379451	-	-	14.8311	-	38.0851	2.32558	1.90996	2.36887	5.33808	4.69083		-	2.1197	3.91677	0.0527009	-	-	-
Spondias Mombin		-	-	-	-	-	-	-	-		-		-	-	-	-	-	0.316456	0.160901	0.273973	0.815661		-	-	0.401606	-	-	-	-	-	-	0.0721501	0.156495	5.58003	-	10.8511	-	-	0.169205	0.711744	4.69083		-	0.249377	-	-	-	-	-
Urticaceae
Cecropia sp.		1.91809	22.6121	20.2632	11.1111	4.79705	0.30722	10.8647	20.3922		35.2423		0.0568666	0.539854	3.09406	16.8122	0.317935	3.48101	1.68946	3.0137	13.54		0.0517732	-	-	0.482356	0.165038	-	0.190658	0.397614	0.291886	0.865801	0.312989	0.293686	1.05991	0.425532	0.447227	0.238745	0.338409	0.355872	1.27932		-	-	-	0.131752	-	0.18205	0.148148
Myrtaceae
Myrtaceae sp.		0.207361	1.75439	1.05263	0.877193	-	0.460829	0.886918	0.392157		0.293686		-	-	0.247525	-	-	-	0.160901	0.273973	0.489396		-	0.688073	14.257	-	-	-	0.305052	0.198807	0.175131	0.36075	1.09546	0.734214	0.230415	3.19149	0.447227	0.989086	0.338409	0.237248	-		-	2.86783	9.54712	0.0790514	-	-	-
Myrcia tomentosa/sylvatica		-	-	-	-	-	-	-	-		-		-	-	-	-	-	-	-	-	-		-	-	-	-	-	-	-	-	-	-	-	-	-	-	0.0894454	-	-	6.88019	4.69083		-	-	-	-	-	-	-
Solanaceae
Solanum sp.		-	10.7212	5.92105	8.18713	1.29151	-	0.665188	0.784314		0.881057		-	0.0793903	0.123762	-	-	-	0.482703	0.273973	-		0.0517732	3.44037	2.20884	0.203097	0.138632	-	0.324118	1.36325	0.81728	1.22655	3.75587	0.734214	1.42857	0.425532	0.357782	1.02319	2.03046	0.948992	0.21322		-	-	-	-	-	0.10923	1.03704
Burseraceae
Protium sp.		-	-	29.8684	45.0292	1.10701	-	0.443459	0.784314		1.0279		-	-	0.742574	-	-	2.53165	-	-	-		0.23298	4.12844	-	-	-	-	-	0.056802	0.0291886	8.22511	3.59937	0.881057	1.29032	0.638298	0.178891	0.0682128	-	0.830368	0.21322		-	6.10973	0.244798	-	-	-	0.592593
Piperaceae
Piper marginatum		0.1			0.3	0.2							-	0.1	-	-	-	-	-	-	-									0.1	0.1	0.1	0.6	0.6	-	-	-	0.1	-	0.2	0.9		-	-	-	-	0.1	-	-
Fabaceae
Diplotropis purpurea		0.0518403	-	-	0.584795	-	-	-	-		-		0.9383	-	14.4802	15.0655	-	0.474684	0.241352	1.09589	1.14192		0.103546	-	0.200803	-	-	1.2958	0.571973	0.255609	0.291886	0.1443	-	-	-	-	1.34168	0.0341064	1.01523	0.118624	0.21322		-	-	-	0.316206	0.0915471	-	-
Dalbergia ecastaphyllum		-	-	-	-	-	-	-	-		-		-	-	-	-	-	-	-	-	0.326264		-	-	-	-	-	-	-	-	-	-	-	-	-	-	-	-	-	-	-		-	9.22693	-	-	-	-	-
Asteraceae
Asteraceae sp.		-	-	0.657895	-	-	-	-	-		-		-	-	0.247525	10.0437	-	-	0.0804505	0.273973	0.163132		0.1	-	-	-	-	0.01	0.04	-	-	-	-	-	-	-	-	-	-	-	-		-	-	-	-	-	-	-
Icacinaceae
Emmotum fagifolium		-	-	-	-	-	-	-	0.784314		0.146843		-	-	-	-	-	-	-	-	-						0.01					0.2			0.3			0.03		0.1			-	-	-	-	-	-	15.4074
Melastomataceae
Miconia sp.		-	-	-	-	2.39852	0.30722	-	-		-		-	-	-	-	0.02	1.10759	0.0804505	-	-		0.4	-	-	-	-	0.01	-	-	-	-	-	-	-	-	-	-	0.2	-	-		0.104937	-	0.122399	-	-	0.04	-
Xyridaceae
Xyris sp.		-	-	-	-	-	-	-	-		-		-	-	-	-	-	-	-	-	-		-	-	-	-	-	-	0.0762631	0.142005	-	-	-	-	-	-	-	-	-	-	-		-	-	-	-	-	0.0910249	-
Onagraceae
Ludwidgia sp.		-	-	-	-	-	-	0.7	-		-		-	-	-	-					-		-	-	-	-	-	-	-	-	-	-	0.469484	-	-	-	-	-	1.01523	-	-		-	-	-	-	-	-	-
Aquifoliaceae
Ilex guianensis		0.03	0.194932	-	-	0.184502	-	-	0.392157		-		-	0.1	-	2.62009	-	-	-	-	-		-	-	-	0.1	-	0.01	-	-	-	-	-	-	-	-	-	-	-	-	-		-	-	-	0.03	-	-	-
Convolvulaceae
Merremia sp.		-	9.55166	5.52632	3.50877	-	-	1.33038	0.392157		0.587372		-	0.0793903	0.371287	-	0.04	-	-	0.273973	0.326264		-	-	-	-	-	-	-	-	-	-	-	-	-	-	-	-	-	-	-		-	-	-	-	-	-	-
Chenopodiaceae/Amaranthaceae
Chenopodiaceae /Amaranthaceae		-	-	-	0.584795	1.84502	-	3.7694	12.1569		0.293686		-	-	-	8.29694	-	-	0.0804505	0.958904	1.14192		-	-	-	-	-	-	-	-	-	-	-	-	-	-	-	-	-	-	-		-	-	-	-	-	-	-
Bombaceae
Ceiba pentandra		-	-	0.1	-	-	-	-	-		-		-	-	-	-	-	-	-	-	-		-	-	-	-	-	-	-	-	-	-	-	-	-	-	-	-	-	-	-		-	-	-	-	-	-	-
Hypericaceae
Vismia guianensis		-	-	-	-	-	6.60522	-	-		-		-	-	-	-	-	-	-	-	0.489396		-	-	-	0.1	-	-	-	-	-	-	-	-	-	-	-	-	-	-	-		-	-	-	-	-	-	-
Vismia latifolia		-	-	-	-	-	-	-	-		-		-	-	-	-	-	-	-	-	-		-	-	-	-	-	-	-	-	-	-	-	-	-	-	-	-	-	-	-		-	-	-	-	-	-	-
Ranunculaceae
Ranunculaceae sp.		-	-	-	-	-	-	-	-		-		-	-	-	-	-	-	-	-	-		-	-	-	-	-	-	-	-	-	-	-	-	-	-	-	-	-	-	-		-	0.872818	2.57038	0.0527009	-	-	-
Scrophulariaceae
Scrophulariaceae sp.		-	-	-	-	2.39852	-	-	-		33.7739		-	-	-	-	-	10.7595	-	-	-		-	-	-	-	-	-	-	-	-	-	-	-	-	-	-	-	-	-	-		-	-	-	-	-	-	-
Urticaceae
Urticaceae sp.		-	-	-	-	-	-	-	-		-		-	-	-	-	-	-	-	-	-		-	-	-	-	-	-	-	-	-	-	-	-	-	-	-	-	-	-	-		-	-	-	-	-	-	-
Unidentified pollen
NI 1		0.181441	0.194932	0.131579	-	-	-	0.221729	-		-		0.0568666	0.0952683	-	-	-	-	-	-	-		-	-	0.200803	-	-	0.0719891	0.114395	0.142005	0.379451	0.0721501	-	-	-	-	0.447227	0.170532	-	0.237248	-		-	-	-	0.237154	0.137321	0.10923	-
NI 2		-	-	-	-	1.47601	16.129	-	0.392157		-		-	-	-	-	-	-	-	0.273973	-		-	-	-	-	0.0528123	-	-	-	-	0.36075	2.34742	0.734214	0.322581	0.638298	-	0.136426	-	0.830368	0.21322		-	-	-	-	-	-	-
NI 3		0.233281	-	-	-	-	-	-	-		0.440529		-	-	-	-	0.0935104	0.632911	1.36766	0.273973	2.61011		-	-	-	-	-	-	0.1	-	0.2	0.1	-	-	-	-	-	-	-	-	-		-	-	-	2.42424	0.808666	1.58383	-
NI 4		0.0518403	-	-	-	-	-	0.221729	1.17647		-		-	-	-	-	0.02	-	-	-	-		-	-	-	0.1	-	0.1	0.02	-	0.1	-	-	-	0.1	-	0.5	0.2	0.2	-	-		0.01	-	-	-	0.02	-	0.2
NI 5		-	-	-	-	-	-	-	-		-		-	-	-	-	-	-	-	-	-		-	-	-	0.774308	0.217851	0.201569	0.171592	0.056802	-	-	-	0.440529	-	-	-	-	-	-	-		-	-	0.122399	0.105402	0.167836	-	-
NI 12		-	-	-	-	-	-	-	-		-		-	-	-	-	-	-	-	-	-		-	-	6.0241	-	-	-	-	-	-	-	-	-	-	2.55319	-	-	-	-	-		-	-	-	-	-	-	-
NI.15		-	-	-	-	-	-	-	-		-		-	-	-	-	-	-	-	-	-		-	-	-	-	-	-	-	-	-	-	-	-	-	-	-	-	-	-	-		-	-	-	-	-	-	-
PG/10g		289000	38400	42588	7809	11510	118400	14642	10920		31700		524300	476400	18450	41900	403000	38500	88305	47351	51980		317840	19892	22800	540000	637500	452000	368000	263300	256200	63100	29208	63800	124700	40250	97613	126811	38617	36091	15413		1971334	44674	37320	880800	475000	420000	38600
Honey class (I to V)		III	II	II	I	I	II	I	I		II		IV	III	I	II	III	II	II	II	II		III	I	II	IV	IV	III	III	III	III	II	II	II	III	II	II	III	II	II	I		V	II	II	IV	III	III	II
Honeydew indicators		-	-	R	R	R	R	VF	R		-		-	R	F	-	-	R	-	F	VF		R	R	R	R	-	-	-	-	-	R	R	R	R	R	-	-	-	F	F		R	R	-	R	R	R	R
Conductivity (mS/cm)		0.721	0.516	0.755	1.025	0.915	0.754	0.591	0.658		0.747		0.486	0.836	0.936	0.820	0.600	0.749	0.920	0.795	0.920		0.556	0.648	0.590	0.777	0.777	0.641	0.878	0.930	0.935	0.622	0.499	0.503	0.656	0.490	0.460	0.469	0.447	0.469	0.445		0.555	0.454	0.548	0.636	0.865	0.963	0.744
Color Pfund (mm)		99	62	51	62	51	71	35	41		71		62	83	55	41	83	55	83	71	99		41	41	35	62	83	71	71	51	55	35	27	27	62	35	71	55	41	41	35		83	46	41	92	83	55	27
Moisture (%)		18.3	18.7	18.1	17.9	18.5	17.8	18.9	19.8		18.1		21.4	21.9	20	20.5	18.5	17.8	20.1	19.4	18.5		18.7	16.7	18.4	17.6	17.2	17.3	17.0	16.6	17.3	16.7	16.8	16.8	16.8	16.8	18.2	18.3	18.8	19.1	19.1		17.1	17.9	18.1	17.0	17.1	17.6	16.5
RF > 45 % : dominant pollen forms; RF = 16 - 45% : secondary pollen forms; RF = 3 - 16% : important minor pollen; RF < 3% : minor pollen; Capital letters represent the frequency of Honeydew indicators: R: rare ; F:frequent; VF: very frequent. According to the total number of pollen grains, honey are placed into one of the following 5 classes: Class I (PG/10g ≤ 20 000) ; Class II : (20 000 < PG/10…
[truncated: 44 more columns]
